# Supplementary material for: BdorOBP83a-2 Mediates Responses of the Oriental Fruit Fly to Semiochemicals
Source: Front Physiol. 2016 Oct 5;7:452. doi: 10.3389/fphys.2016.00452 (PMC5050210; doi:10.3389/fphys.2016.00452)
Supplement: Table S9 — Outputs of in silico docking analyses of selected semiochemicals with putative OBPs and a CSP through the “Docking Server”. [file Table9.XLS]

## Sheet: Table S9
CSP3
Compound	Free Energy of Binding(kcal/ mol)	Kd values in nM	vdW + Hbond + desolv Energy(kcal/ mol)	Electrostatic Energy(kcal/ mol)	Total Intermolecular Energy(kcal/ mol)	Frequency	Interaction Surface
Methyl eugenol	1.08	0	0	0	0	0.02	6821.78
E-coniferyl alcohol	0.98	0	0	0	0	0.01	6821.78
γ-octalactone	0.5	0	0	0	0	0.02	6821.78
γ-nonanoic lactone	0.86	0	0	0	0	0.04	6821.78
γ-undecalactone	1.16	0	0	0	0	0.01	6821.78
δ-octalactone	0.75	0	0	0	0	0.02	6821.78
1-octen-3-ol	1.52	0	0	0	0	0.02	6821.78
Benzothiazole	0	999.51 mM	0	0	0	0.31	6821.78
Ethyl tiglate	0.83	0	0	0	0	0.01	6821.78
Ethyl benzoate	0.81	0	0	0	0	0.01	6821.78
Ethyl acetate	0.57	0	0	0	0	0.02	6821.78
β-caryophyllene	0	999.76 mM	0	0	0	0.07	6821.78
(+)-Dipentene	0.3	0	0	0	0	0	6821.78
Terpinolene	0	999.85 mM	0	0	0	0.36	6821.78
OBP56h
Compound	Free Energy of Binding(kcal/ mol)	Kd values in nM	vdW + Hbond + desolv Energy(kcal/ mol)	Electrostatic Energy(kcal/ mol)	Total Intermolecular Energy(kcal/ mol)	Frequency	Interaction Surface
Methyl eugenol	-4.49	513.56 uM	-5.5	-0.13	-5.63	0.02	545.921
E-coniferyl alcohol	-4.59	434.83 uM	-5.59	-0.17	-5.76	0.47	540.414
γ-octalactone	-4.29	722.23 uM	-5.13	0.01	-5.12	0.33	417.851
γ-nonanoic lactone	-4.7	359.51 uM	-5.78	0.01	-5.77	0.05	446.473
γ-undecalactone	-4.85	278.76 uM	-6.37	0	-6.37	0.02	513.344
δ-octalactone	-4.37	630.45 uM	-4.97	0.04	-4.93	0.34	415.246
1-octen-3-ol	-4.58	437.62 uM	-6.23	-0.02	-6.25	0.9	394.988
Benzothiazole	-4.61	420.89 uM	-4.59	-0.02	-4.61	0.65	348.063
Ethyl tiglate	-3.55	2.51 mM	-4.45	0.02	-4.43	0.46	391.199
Ethyl benzoate	-4.37	628.11 uM	-5.26	0.04	-5.23	0.35	436.713
Ethyl acetate	-2.49	15.07 mM	-2.97	-0.11	-3.08	0.74	303.508
β-caryophyllene	-6.94	8.15 uM	-6.95	0	-6.94	0.99	584.2
(+)-Dipentene	-5.05	199.34 uM	-5.35	0	-5.35	0.43	467.415
Terpinolene	-5.4	109.68 Um	-5.4	0	-5.4	100%	442.177
OBP83a-1
Compound	Free Energy of Binding(kcal/ mol)	Kd values in nM	vdW + Hbond + desolv Energy(kcal/ mol)	Electrostatic Energy(kcal/ mol)	Total Intermolecular Energy(kcal/ mol)	Frequency	Interaction Surface
Methyl eugenol	-5.29	132.50 uM	-6.42	-0.01	-6.44	0.92	526.862
E-coniferyl alcohol	-4.94	239.22 uM	-5.91	-0.03	-5.94	0.16	517.22
γ-octalactone	-5.01	214.18 uM	-5.85	-0.04	-5.89	0.97	421.775
γ-nonanoic lactone	-5.46	99.97 uM	-6.53	0	-6.54	0.95	449.048
γ-undecalactone	-5.49	94.63 uM	-7.05	-0.02	-7.07	0.67	539.742
δ-octalactone	-5.15	166.67 uM	-5.73	0.02	-5.71	0.9	410.49
1-octen-3-ol	-4.58	437.62 uM	-6.23	-0.02	-6.25	0.9	394.988
Benzothiazole	-5.69	67.06 uM	-5.66	-0.04	-5.69	1	361.132
Ethyl tiglate	-4.21	815.70 uM	-5.06	-0.01	-5.07	0.96	387.307
Ethyl benzoate	-5.01	212.51 uM	-5.85	-0.02	-5.87	0.68	439.4
Ethyl acetate	-3.24	4.18 mM	-3.93	0.09	-3.84	0.09	242.876
β-caryophyllene	-7.38	3.87 uM	-7.38	0	-7.38	1	558.915
(+)-Dipentene	-5.93	45.14 uM	-6.23	0	-6.23	1	445.18
Terpinolene	-5.93	44.98 uM	-5.94	0.01	-5.93	100%	453.545
OBP83a-2
Compound	Free Energy of Binding(kcal/ mol)	Kd values in nM	vdW + Hbond + desolv Energy(kcal/ mol)	Electrostatic Energy(kcal/ mol)	Total Intermolecular Energy(kcal/ mol)	Frequency	Interaction Surface
Methyl eugenol	-5.28	133.70 uM	-6.4	-0.01 kcal/mol	-6.41	93%	528.91
E-coniferyl alcohol	-4.95	235.90 uM	-5.93	-0.03 kcal/mol	-5.96	20%	515.906
γ-octalactone	-5.01	214.33 uM	-5.85	-0.03 kcal/mol	-5.88	98%	421.876
γ-nonanoic lactone	-5.45	101.03 uM	-6.53	-0.00 kcal/mol	-6.53	93%	449.748
γ-undecalactone	-5.47	97.31 uM	-7.1	-0.02 kcal/mol	-7.12	66%	538.042
δ-octalactone	-5.15	166.62 uM	-5.73	+0.02 kcal/mol	-5.71	94%	410.41
1-octen-3-ol	-4.58	440.29 uM	-6.21	-0.04 kcal/mol	-6.25	89%	392.577
Benzothiazole	-5.69	67.08 uM	-5.66	-0.04 kcal/mol	-5.69	100%	361.222
Ethyl tiglate	-4.21	817.87 uM	-5.06	-0.01 kcal/mol	-5.07	92%	387.324
Ethyl benzoate	-5.01	211.42 uM	-5.85	-0.02 kcal/mol	-5.87	72%	438.728
Ethyl acetate	-3.27	4.03 mM	-3.94	+0.08 kcal/mol	-3.86	15%	242.695
β-caryophyllene	-7.38	3.89 uM	-7.38	-0.00 kcal/mol	-7.38	100%	559.386
(+)-Dipentene	-5.93	45.08 uM	-6.23	+0.00 kcal/mol	-6.23	100%	446.076
Terpinolene	-5.93	45.03 uM	-5.94	+0.01 kcal/mol	-5.93	100%	453.7
OBP84a-1
Compound	Free Energy of Binding(kcal/ mol)	Kd values in nM	vdW + Hbond + desolv Energy(kcal/ mol)	Electrostatic Energy(kcal/ mol)	Total Intermolecular Energy(kcal/ mol)	Frequency	Interaction Surface
Methyl eugenol	1.08		0	0	0	1%	6390.582
E-coniferyl alcohol	-4.48	518.78 uM	-5.45	-0.04	-5.49	40%	484.082
γ-octalactone	-4.96	231.63 uM	-5.73	-0.05	-5.78	38%	384.011
γ-nonanoic lactone	-4.84	281.09 uM	-6.01	0.07	-5.95	27%	449.635
γ-undecalactone	-5.19	156.73 uM	-6.82	-0.04	-6.85	58%	523.391
δ-octalactone	-4.75	327.93 uM	-5.22	-0.07	-5.29	46%	394.76
1-octen-3-ol	-4.54	474.01 uM	-6.22	-0.02	-6.24	54%	361.875
Benzothiazole	-5.78	57.84 uM	-5.79	0.01	-5.78	100%	315.307
Ethyl tiglate	-4.6	421.58 uM	-5.47	0.01	-5.47	64%	369.233
Ethyl benzoate	-5.53	88.67 uM	-6.37	0	-6.38	55%	417.998
Ethyl acetate	-3.33	3.63 mM	-3.8	-0.12	-3.92	44%	242.688
β-caryophyllene	-6.07	35.82 uM	-6.06	0	-6.07	100%	527.35
(+)-Dipentene	-5.89	47.86 uM	-6.18	-0.01	-6.19	73%	410.186
Terpinolene	-5.51	92.00 uM	-5.51	0.01	-5.51	96%	414.457
OBP84a-2
Compound	Free Energy of Binding(kcal/ mol)	Kd values in nM	vdW + Hbond + desolv Energy(kcal/ mol)	Electrostatic Energy(kcal/ mol)	Total Intermolecular Energy(kcal/ mol)	Frequency	Interaction Surface
Methyl eugenol	1.08		0	0	0	1%	6390.582
E-coniferyl alcohol	0.98		0	0	0	3%	6390.582
γ-octalactone	0.75		0	0	0	1%	6390.582
γ-nonanoic lactone	0.86		0	0	0	2%	6390.582
γ-undecalactone	1.16		0	0	0	0%	6390.582
δ-octalactone	0.5		0	0	0	3%	6390.582
1-octen-3-ol	1.52		0	0	0	2%	6390.582
Benzothiazole	0	999.50 mM	0	0	0	32%	6390.582
Ethyl tiglate	0.83		0	0	0	4%	6390.582
Ethyl benzoate	0.81		0	0	0	1%	6390.582
Ethyl acetate	0.57		0	0	0	2%	6390.582
β-caryophyllene	0	999.84 mM	0	0	0	22%	6390.582
(+)-Dipentene	0.3		0	0	0	0%	6390.582
Terpinolene	0	999.74 mM	0	0	0	11%	6390.582
